# Supplementary material for: Retention Rate of Ixekizumab in Psoriatic Arthritis: A Real-World Study
Source: J Pers Med. 2024 Jul 3;14(7):716. doi: 10.3390/jpm14070716 (PMC11278385; doi:10.3390/jpm14070716)
Supplement: Supplementary file 1 [file jpm-14-00716-s001.zip]

Archive with 1 entries (1 files):
- jpm-3066337-supplementary.pdf
